# Supplementary material for: N-Benzyl­pyridin-2-amine
Source: Acta Crystallogr Sect E Struct Rep Online. 2010 Nov 6;66(Pt 12):o3076. doi: 10.1107/S1600536810044478 (PMC3011452; doi:10.1107/S1600536810044478)
Supplement: Supplementary file 2 [file e-66-o3076-Isup2.hkl]

# 
# h,k,l, Fc-squared, Fo-squared, sigma(Fo-squared) and status flag 
# 
data_I
_shelx_title ' c in P-1' 
_shelx_refln_list_code          4 
_shelx_F_calc_maximum       69.93 
_exptl_crystal_F_000       196.00 
_reflns_d_resolution_high  0.8332 
 
loop_ 
 _symmetry_equiv_pos_as_xyz 
 'x, y, z' 
 '-x, -y, -z' 
 
_cell_length_a     5.9014 
_cell_length_b     8.0252 
_cell_length_c    10.5612 
_cell_angle_alpha  95.471 
_cell_angle_beta   91.244 
_cell_angle_gamma  94.779 
 
_shelx_F_squared_multiplier     1.000 
 
loop_ 
 _refln_index_h 
 _refln_index_k 
 _refln_index_l 
 _refln_F_squared_calc 
 _refln_F_squared_meas 
 _refln_F_squared_sigma 
 _refln_observed_status 
   1   0   0       30.20       28.75      0.66 o 
   2   0   0      186.51      187.90      2.67 o 
   3   0   0        2.22        3.36      0.47 o 
   4   0   0       64.82       75.62      2.14 o 
   5   0   0        1.29        1.08      0.56 o 
   6   0   0        3.06        3.79      1.00 o 
  -6   1   0        3.85        4.58      1.02 o 
  -5   1   0        1.25        2.67      0.71 o 
  -4   1   0        9.47       10.14      0.92 o 
  -3   1   0      449.59      477.94      6.01 o 
  -2   1   0      135.87      137.04      2.32 o 
  -1   1   0      696.20      663.35      5.92 o 
   0   1   0      148.36      161.15      1.58 o 
   1   1   0     3011.86     2907.46     61.65 o 
   2   1   0       93.58       86.43      1.07 o 
   3   1   0       23.24       28.56      1.08 o 
   4   1   0       26.42       26.87      0.85 o 
   5   1   0       18.99       19.02      0.95 o 
   6   1   0        0.06        0.64      0.72 o 
  -7   2   0       15.49       21.12      1.93 o 
  -6   2   0       20.28       20.85      1.72 o 
  -5   2   0       27.73       29.16      1.73 o 
  -4   2   0       57.60       61.51      2.14 o 
  -3   2   0      149.45      152.89      3.07 o 
  -1   2   0      828.06      818.71      5.79 o 
   0   2   0     1485.29     1511.39     10.44 o 
   1   2   0      164.96      156.04      1.25 o 
   2   2   0        4.09        4.67      0.25 o 
   3   2   0        0.06        0.29      0.17 o 
   4   2   0       26.10       26.71      0.72 o 
   5   2   0        1.52        2.19      0.73 o 
   6   2   0        3.11        3.44      0.96 o 
  -6   3   0        6.08        4.36      1.09 o 
  -5   3   0        0.41        0.17      0.55 o 
  -4   3   0      109.66      110.34      3.01 o 
  -3   3   0      248.96      267.14      4.46 o 
  -2   3   0      591.73      627.51      5.22 o 
  -1   3   0      655.86      645.21      4.75 o 
   0   3   0        4.14        5.88      0.30 o 
   1   3   0      853.74      863.71      5.02 o 
   2   3   0      455.39      448.08      3.07 o 
   3   3   0       58.07       59.94      0.96 o 
   4   3   0      148.02      138.40      3.50 o 
   5   3   0        1.20        1.30      0.66 o 
   6   3   0       10.12       10.45      1.42 o 
  -6   4   0        1.02        1.35      0.90 o 
  -5   4   0        5.44        4.30      1.01 o 
  -4   4   0        1.33        3.02      0.79 o 
  -3   4   0       27.95       30.74      1.55 o 
  -2   4   0      269.68      296.16      3.29 o 
  -1   4   0      483.48      492.66      4.98 o 
   0   4   0       21.28       22.18      0.91 o 
   1   4   0      470.05      476.18      4.55 o 
   2   4   0      322.14      316.21      2.52 o 
   3   4   0       51.62       51.25      1.24 o 
   4   4   0       84.79       83.80      2.87 o 
   5   4   0       11.95       10.84      1.36 o 
   6   4   0        7.73        8.86      1.40 o 
  -6   5   0       21.05       21.28      2.06 o 
  -5   5   0        0.41        0.06      0.74 o 
  -4   5   0       75.32       78.68      2.85 o 
  -3   5   0        0.61        0.46      0.34 o 
  -2   5   0        6.27        6.62      0.58 o 
  -1   5   0      218.08      231.20      2.16 o 
   0   5   0       35.73       32.49      1.69 o 
   1   5   0        0.38        0.41      0.23 o 
   2   5   0       31.81       32.25      1.02 o 
   3   5   0        0.22       -0.44      0.51 o 
   4   5   0        4.00        3.83      0.93 o 
   5   5   0        6.41        5.26      1.15 o 
  -5   6   0       41.73       45.09      2.56 o 
  -4   6   0        4.67        4.51      1.01 o 
  -3   6   0        0.26        0.09      0.37 o 
  -2   6   0        3.87        3.40      1.00 o 
  -1   6   0        3.76        3.03      0.47 o 
   0   6   0       56.55       58.93      1.09 o 
   1   6   0        1.63        1.76      0.31 o 
   2   6   0      103.18      119.18      3.27 o 
   3   6   0       89.72      103.53      3.31 o 
   4   6   0       27.24       20.27      1.75 o 
   5   6   0        0.00       -0.49      0.71 o 
  -5   7   0        1.62        1.80      1.02 o 
  -4   7   0        0.17       -0.31      0.68 o 
  -3   7   0        3.43        3.53      0.64 o 
  -2   7   0        4.89        5.47      0.67 o 
  -1   7   0       52.49       54.95      1.51 o 
   0   7   0        0.59        0.35      0.27 o 
   1   7   0       10.33       10.75      0.95 o 
   2   7   0       30.37       34.83      1.92 o 
   3   7   0       99.00      101.03      3.46 o 
   4   7   0        6.88        4.58      1.15 o 
  -4   8   0        0.63       -0.42      0.73 o 
  -3   8   0        3.63        3.37      0.70 o 
  -2   8   0        2.04        1.77      0.56 o 
  -1   8   0       26.33       24.83      1.15 o 
   0   8   0        5.31        2.83      0.82 o 
   1   8   0        0.07       -0.13      0.56 o 
   2   8   0        8.87        9.13      1.27 o 
   3   8   0        4.69        2.78      1.03 o 
  -3   9   0        1.92        0.90      0.65 o 
  -2   9   0       10.05        8.11      1.30 o 
  -1   9   0       25.39       23.50      1.89 o 
   0   9   0       17.01       17.19      1.62 o 
   0  -9   1       20.13       22.31      1.82 o 
   1  -9   1        1.04        0.16      0.69 o 
   2  -9   1        0.59       -0.21      0.50 o 
   3  -9   1        0.00        0.74      0.63 o 
  -3  -8   1        0.04       -0.19      0.73 o 
  -2  -8   1        9.82       10.68      1.30 o 
  -1  -8   1        1.36        0.78      0.64 o 
   0  -8   1       28.30       27.30      1.75 o 
   1  -8   1        1.30        1.06      0.49 o 
   2  -8   1        1.14        1.15      0.51 o 
   3  -8   1       27.56       26.03      1.34 o 
   4  -8   1        1.32        1.07      0.86 o 
  -4  -7   1        3.45        2.92      1.07 o 
  -3  -7   1       36.24       41.75      2.26 o 
  -2  -7   1       10.88       14.87      1.37 o 
  -1  -7   1        0.16        0.12      0.34 o 
   0  -7   1      145.18      141.07      3.48 o 
   1  -7   1        6.40        6.21      1.03 o 
   2  -7   1       11.07       10.53      1.36 o 
   3  -7   1        7.76        6.79      0.76 o 
   4  -7   1       59.72       59.50      1.94 o 
   5  -7   1        2.77        1.79      1.07 o 
  -5  -6   1        0.20       -0.25      0.72 o 
  -4  -6   1       13.16       10.61      1.36 o 
  -3  -6   1       66.95       64.01      2.55 o 
  -2  -6   1       27.66       30.08      2.90 o 
  -1  -6   1        8.36        7.64      0.60 o 
   0  -6   1       65.28       63.89      1.12 o 
   1  -6   1      182.84      190.07      2.66 o 
   2  -6   1        1.67        1.65      0.41 o 
   3  -6   1        2.59        2.04      1.04 o 
   4  -6   1        2.90        2.74      0.93 o 
   5  -6   1       15.79       21.78      2.05 o 
  -5  -5   1        0.00       -0.09      0.67 o 
  -4  -5   1       55.06       54.36      2.43 o 
  -3  -5   1      558.45      565.83      8.98 o 
  -2  -5   1      292.61      301.15      3.45 o 
  -1  -5   1        3.86        4.43      0.33 o 
   0  -5   1        0.52        0.23      0.17 o 
   1  -5   1      148.15      153.49      2.10 o 
   2  -5   1       46.78       47.41      1.28 o 
   3  -5   1       10.30       10.69      0.78 o 
   4  -5   1        8.36        9.65      1.26 o 
   5  -5   1        0.33        0.31      0.78 o 
   6  -5   1        0.47       -0.14      0.96 o 
  -6  -4   1       10.16        9.11      1.41 o 
  -5  -4   1       42.47       38.19      2.12 o 
  -4  -4   1       81.33       77.16      2.70 o 
  -3  -4   1       15.13       16.22      2.01 o 
  -2  -4   1      225.17      210.19      2.57 o 
  -1  -4   1      472.25      482.00      3.29 o 
   0  -4   1       51.64       54.09      0.86 o 
   1  -4   1        8.44        6.40      0.32 o 
   2  -4   1        0.11        0.07      0.23 o 
   3  -4   1       31.62       35.44      1.16 o 
   4  -4   1        0.05        0.89      0.53 o 
   5  -4   1       42.10       40.36      2.15 o 
   6  -4   1        2.19        1.51      0.92 o 
  -6  -3   1        0.32        0.03      0.69 o 
  -5  -3   1       29.11       24.48      1.67 o 
  -4  -3   1       11.81       12.42      0.72 o 
  -3  -3   1       16.94       14.59      0.69 o 
  -2  -3   1      236.38      259.53      2.02 o 
  -1  -3   1      206.12      232.51      2.27 o 
   0  -3   1       11.21       16.22      0.41 o 
   1  -3   1      232.95      235.83      1.77 o 
   2  -3   1      173.76      180.84      2.24 o 
   3  -3   1       44.60       41.75      1.14 o 
   4  -3   1       35.08       36.20      1.75 o 
   5  -3   1        0.49       -0.07      0.57 o 
   6  -3   1       19.47       22.20      1.84 o 
  -6  -2   1        1.74        1.06      0.79 o 
  -4  -2   1       67.42       61.97      1.85 o 
  -3  -2   1       26.97       24.31      0.67 o 
  -2  -2   1      580.13      599.04      4.34 o 
  -1  -2   1     4856.52     5067.12     44.79 o 
   0  -2   1     1587.90     1721.05      8.97 o 
   1  -2   1      441.82      407.16      3.85 o 
   2  -2   1      266.18      261.21      2.63 o 
   3  -2   1        0.25        0.59      0.34 o 
   4  -2   1       11.03        8.88      0.95 o 
   5  -2   1        0.03       -0.26      0.47 o 
   6  -2   1       10.32       11.31      1.39 o 
  -5  -1   1        0.21        0.34      0.47 o 
  -4  -1   1      334.71      347.13      3.49 o 
  -3  -1   1       68.68       76.76      1.23 o 
  -2  -1   1      388.85      374.58      3.30 o 
  -1  -1   1     4515.62     4396.94     38.82 o 
   0  -1   1        0.21       -0.09      0.09 o 
   1  -1   1      471.75      451.63      4.30 o 
   2  -1   1       25.79       22.56      0.92 o 
   3  -1   1      408.31      429.02      5.66 o 
   4  -1   1       65.52       79.64      2.35 o 
   5  -1   1        0.01        0.14      0.32 o 
   6  -1   1        1.27        0.88      0.80 o 
  -5   0   1        9.68       11.49      1.07 o 
  -4   0   1      119.76      124.89      2.70 o 
  -3   0   1       72.03       78.78      1.83 o 
  -2   0   1        3.66        4.86      0.41 o 
  -1   0   1      135.26      123.64      1.60 o 
   0   0   1      832.06      774.82      7.23 o 
   1   0   1      334.98      300.71      1.85 o 
   2   0   1      121.24      118.38      1.44 o 
   3   0   1      152.92      155.97      2.70 o 
   4   0   1       38.88       39.91      1.11 o 
   5   0   1        4.53        5.05      0.59 o 
   6   0   1        7.39        7.72      0.79 o 
  -6   1   1        1.99        1.65      0.80 o 
  -5   1   1       29.03       34.59      1.75 o 
  -4   1   1       19.81       21.66      1.26 o 
  -3   1   1       74.31       79.38      2.00 o 
  -2   1   1      102.35      109.64      2.05 o 
  -1   1   1     3134.11     2992.79     26.19 o 
   0   1   1       31.55       25.68      0.46 o 
   1   1   1      379.82      362.90      2.84 o 
   2   1   1      119.38      127.74      1.57 o 
   3   1   1       62.45       62.03      2.14 o 
   4   1   1        0.00        0.21      0.20 o 
   5   1   1       16.20       17.03      0.90 o 
   6   1   1        0.40        0.17      0.62 o 
  -6   2   1        1.89        2.40      0.77 o 
  -5   2   1        1.01        0.58      0.56 o 
  -4   2   1      155.16      178.92      3.69 o 
  -3   2   1      146.89      170.04      3.19 o 
  -2   2   1        3.92        3.30      0.48 o 
  -1   2   1     3158.35     3011.16     24.78 o 
   0   2   1     4889.88     4488.32     23.97 o 
   1   2   1      743.49      722.75      4.17 o 
   2   2   1      248.86      239.32      1.84 o 
   3   2   1        2.90        6.04      0.37 o 
   4   2   1        4.35        4.56      0.49 o 
   5   2   1        0.09       -0.42      0.47 o 
   6   2   1        3.05        3.13      0.93 o 
  -6   3   1        5.36        4.97      1.08 o 
  -5   3   1        4.33        3.04      0.85 o 
  -4   3   1        2.88        3.19      0.76 o 
  -3   3   1      225.26      242.44      4.26 o 
  -2   3   1      236.30      258.57      4.05 o 
  -1   3   1       18.78       19.60      0.66 o 
   0   3   1        3.57        4.73      0.32 o 
   1   3   1       79.05       72.31      0.91 o 
   2   3   1        7.79        7.38      0.37 o 
   3   3   1        0.55        0.22      0.53 o 
   4   3   1        3.35        3.50      0.78 o 
   5   3   1        2.48        2.00      0.74 o 
   6   3   1        2.29        2.53      0.92 o 
  -6   4   1        8.61        6.75      1.24 o 
  -5   4   1       65.65       67.87      2.74 o 
  -4   4   1       26.71       31.72      1.76 o 
  -3   4   1        6.40        6.73      0.85 o 
  -2   4   1      646.58      618.27      5.44 o 
  -1   4   1      420.00      419.16      3.10 o 
   0   4   1        0.80        1.47      0.27 o 
   1   4   1        0.23        0.74      0.25 o 
   2   4   1       11.10       11.78      0.48 o 
   3   4   1        0.18       -0.06      0.40 o 
   4   4   1        3.72        2.81      0.80 o 
   5   4   1        4.09        3.85      0.98 o 
   6   4   1        1.77        0.39      0.83 o 
  -6   5   1        6.14        7.58      1.43 o 
  -5   5   1        6.12        7.03      1.29 o 
  -4   5   1       26.16       26.21      1.72 o 
  -3   5   1        1.77        2.53      0.69 o 
  -2   5   1      331.22      333.79      3.79 o 
  -1   5   1      113.76      109.22      1.45 o 
   0   5   1        7.62        8.27      0.44 o 
   1   5   1       31.57       26.90      0.71 o 
   2   5   1       30.38       28.00      0.95 o 
   3   5   1       38.11       40.49      1.97 o 
   4   5   1       26.40       24.75      1.74 o 
   5   5   1        5.96        5.66      1.21 o 
  -5   6   1        6.01        4.52      1.15 o 
  -4   6   1        0.83        1.92      0.81 o 
  -3   6   1        1.22        1.64      0.70 o 
  -2   6   1       13.23       13.17      1.01 o 
  -1   6   1        1.39        1.63      0.31 o 
   0   6   1       15.02       16.47      0.66 o 
   1   6   1        1.82        1.49      0.30 o 
   2   6   1       31.89       31.30      1.74 o 
   3   6   1       63.17       66.83      2.71 o 
   4   6   1        7.87        9.07      1.37 o 
   5   6   1       11.42       11.74      1.59 o 
  -5   7   1        8.12       11.16      1.60 o 
  -4   7   1        5.59        3.47      0.97 o 
  -3   7   1       17.47       15.39      1.43 o 
  -2   7   1       22.27       21.08      1.07 o 
  -1   7   1       13.72       13.51      0.86 o 
   0   7   1        3.35        4.17      0.47 o 
   1   7   1        0.50        0.31      0.52 o 
   2   7   1       33.73       36.18      1.96 o 
   3   7   1        2.00        0.30      0.76 o 
   4   7   1        0.00        0.61      0.82 o 
  -4   8   1        0.26        0.96      0.89 o 
  -3   8   1        6.05        2.11      0.89 o 
  -2   8   1        0.01        0.18      0.47 o 
  -1   8   1       47.98       47.22      1.55 o 
   0   8   1        5.99        6.71      1.02 o 
   1   8   1       26.17       27.18      1.77 o 
   2   8   1       31.41       35.34      2.09 o 
   3   8   1       79.72       76.18      3.21 o 
  -2   9   1        1.57        0.54      0.55 o 
  -1   9   1        0.53        0.42      0.91 o 
  -1  -9   2        1.16        0.18      0.73 o 
   0  -9   2        5.54        3.57      1.01 o 
   1  -9   2        0.08        0.58      0.73 o 
   2  -9   2       31.52       30.16      2.13 o 
   3  -9   2        1.42        1.02      1.09 o 
  -3  -8   2        3.98        2.58      0.96 o 
  -2  -8   2        3.95        5.61      1.08 o 
  -1  -8   2       45.29       47.70      2.20 o 
   0  -8   2        3.64        4.81      0.96 o 
   1  -8   2       10.18        6.24      1.07 o 
   2  -8   2        0.27        0.38      0.45 o 
   3  -8   2       62.03       63.99      1.93 o 
   4  -8   2        0.29       -0.08      0.55 o 
  -4  -7   2       76.22       70.63      3.05 o 
  -3  -7   2       93.76       90.43      3.18 o 
  -2  -7   2        1.14        1.05      0.42 o 
  -1  -7   2       22.94       20.77      1.30 o 
   0  -7   2       52.59       48.59      2.07 o 
   1  -7   2        2.27        2.95      0.49 o 
   2  -7   2        7.54        7.37      0.73 o 
   3  -7   2        0.05        0.25      0.41 o 
   4  -7   2        2.57        1.21      0.59 o 
   5  -7   2        0.09        0.86      1.06 o 
  -5  -6   2        5.03        5.91      1.23 o 
  -4  -6   2       53.93       48.15      2.41 o 
  -3  -6   2       31.50       26.04      1.46 o 
  -2  -6   2       32.15       32.78      1.75 o 
  -1  -6   2       16.14       18.19      1.41 o 
   0  -6   2       74.97       73.69      1.87 o 
   1  -6   2        3.08        4.33      0.50 o 
   2  -6   2        1.58        0.80      0.37 o 
   3  -6   2       53.91       54.18      1.76 o 
   4  -6   2        0.07        0.02      0.43 o 
   5  -6   2        3.37        4.95      1.30 o 
  -5  -5   2        0.00       -0.19      0.64 o 
  -4  -5   2       22.74       17.88      1.52 o 
  -3  -5   2        6.36        5.58      1.23 o 
  -2  -5   2        0.52        0.58      0.29 o 
  -1  -5   2      101.94      117.59      1.90 o 
   0  -5   2      143.19      162.77      1.68 o 
   1  -5   2        0.35        0.27      0.39 o 
   2  -5   2       12.22       14.20      1.45 o 
   3  -5   2        7.29        6.79      1.07 o 
   4  -5   2       14.52       13.63      2.32 o 
   5  -5   2        8.34       13.09      1.45 o 
   6  -5   2        5.23        6.53      1.34 o 
  -6  -4   2        6.76        8.18      1.35 o 
  -5  -4   2        8.88        6.64      1.10 o 
  -4  -4   2       23.11       22.61      1.90 o 
  -3  -4   2      154.37      166.09      2.46 o 
  -2  -4   2      342.50      358.93      3.71 o 
  -1  -4   2      109.68      126.10      1.28 o 
   0  -4   2        8.67        7.61      0.34 o 
   1  -4   2      101.80      105.05      1.11 o 
   2  -4   2        9.03        6.61      0.52 o 
   3  -4   2       12.10        9.77      0.68 o 
   4  -4   2        3.19        2.41      0.73 o 
   5  -4   2       10.42       11.21      1.35 o 
   6  -4   2        0.07        0.54      0.81 o 
  -6  -3   2       16.72       13.63      1.53 o 
  -4  -3   2      240.22      231.22      4.08 o 
  -3  -3   2      194.25      183.74      3.29 o 
  -2  -3   2     1465.19     1584.05     15.40 o 
  -1  -3   2        1.99        3.03      0.45 o 
   0  -3   2        0.07        0.98      0.32 o 
   1  -3   2       37.89       35.84      0.83 o 
   2  -3   2        0.02        0.28      0.21 o 
   3  -3   2        6.17        6.36      0.64 o 
   4  -3   2        0.51        0.46      0.48 o 
   5  -3   2       44.31       49.53      2.32 o 
   6  -3   2        0.01       -0.79      0.55 o 
  -5  -2   2      150.78      168.04      3.72 o 
  -4  -2   2        8.52        7.23      0.80 o 
  -3  -2   2        5.59        5.63      0.50 o 
  -2  -2   2        0.00       -0.08      0.23 o 
  -1  -2   2      606.93      658.64      7.00 o 
   0  -2   2      158.12      139.86      1.41 o 
   1  -2   2       10.58        8.10      0.45 o 
   2  -2   2       41.56       44.60      0.96 o 
   3  -2   2       15.40       17.35      0.49 o 
   4  -2   2       38.89       39.86      1.78 o 
   5  -2   2        8.72       10.47      1.16 o 
   6  -2   2       45.41       51.74      2.54 o 
  -5  -1   2       66.45       67.98      2.31 o 
  -4  -1   2        8.74        8.95      1.49 o 
  -3  -1   2       21.66       19.16      0.63 o 
  -2  -1   2      117.97      129.49      1.41 o 
  -1  -1   2      185.33      177.58      2.50 o 
   0  -1   2       77.15       70.59      1.10 o 
   1  -1   2       98.26       86.21      0.78 o 
   2  -1   2      109.96       90.21      1.16 o 
   3  -1   2       85.56       88.66      1.40 o 
   4  -1   2        6.17        3.67      0.45 o 
   5  -1   2        5.36        5.75      0.92 o 
   6  -1   2        1.84        1.66      0.80 o 
  -6   0   2       61.84       62.82      2.39 o 
  -5   0   2      302.97      324.63      5.49 o 
  -3   0   2        2.80        2.52      0.41 o 
  -2   0   2      208.82      190.05      2.64 o 
  -1   0   2      205.86      190.19      2.69 o 
   0   0   2      925.82      858.28      5.67 o 
   1   0   2       44.48       37.58      0.47 o 
   2   0   2      110.37      100.39      2.84 o 
   3   0   2       52.89       62.09      1.21 o 
   4   0   2        4.78        4.48      0.69 o 
   5   0   2        0.01        0.44      0.34 o 
   6   0   2       54.13       63.95      2.66 o 
  -5   1   2        0.50       -0.12      0.47 o 
  -4   1   2      142.86      147.76      3.06 o 
  -3   1   2      132.05      139.05      2.71 o 
  -2   1   2        9.73        9.23      0.63 o 
  -1   1   2      911.32      874.30      8.53 o 
   0   1   2       88.43       82.44      1.04 o 
   1   1   2      321.92      265.89      2.36 o 
   2   1   2      258.84      274.50      2.68 o 
   3   1   2       47.13       49.53      1.12 o 
   4   1   2       25.91       26.26      0.95 o 
   5   1   2       14.42       14.68      0.87 o 
   6   1   2       16.85       23.83      1.75 o 
  -6   2   2       65.42       65.56      2.46 o 
  -5   2   2       16.07       17.02      1.33 o 
  -4   2   2       18.39       20.49      1.30 o 
  -3   2   2       98.74      106.94      2.53 o 
  -2   2   2        8.25        6.93      0.64 o 
  -1   2   2       36.49       30.42      1.07 o 
   0   2   2      269.08      246.73      2.49 o 
   1   2   2       40.82       37.34      0.52 o 
   2   2   2       76.85       66.56      1.71 o 
   3   2   2       85.40       95.18      2.28 o 
   4   2   2        8.22        8.92      1.36 o 
   5   2   2        0.02        0.15      0.35 o 
   6   2   2       21.04       19.61      1.70 o 
  -6   3   2       13.68       18.48      1.59 o 
  -5   3   2        3.82        3.33      0.87 o 
  -4   3   2        3.39        5.73      0.88 o 
  -3   3   2       13.29       12.57      1.01 o 
  -2   3   2      268.70      262.69      4.13 o 
  -1   3   2      307.06      302.05      4.27 o 
   0   3   2      306.25      290.90      2.25 o 
   1   3   2      514.99      485.45      3.21 o 
   2   3   2       20.33       23.54      0.51 o 
   3   3   2        7.94        9.58      0.75 o 
   4   3   2        5.68        7.34      0.64 o 
   5   3   2        0.05        0.08      0.58 o 
   6   3   2        0.02       -0.87      0.60 o 
  -6   4   2        1.67        2.38      0.97 o 
  -5   4   2        2.05        1.68      0.76 o 
  -4   4   2        8.48        8.30      1.05 o 
  -3   4   2       21.71       25.90      1.48 o 
  -2   4   2      520.51      501.02      6.71 o 
  -1   4   2      452.61      450.80      4.17 o 
   0   4   2       17.16       14.92      0.64 o 
   1   4   2       21.92       25.35      0.90 o 
   2   4   2      137.05      137.87      2.29 o 
   3   4   2        0.00        0.10      0.27 o 
   4   4   2       12.96       10.54      1.22 o 
   5   4   2       13.14       12.96      1.48 o 
  -6   5   2        0.30        0.81      0.91 o 
  -5   5   2        1.63        3.18      1.02 o 
  -4   5   2        1.93        2.82      0.78 o 
  -3   5   2       15.18       16.53      1.31 o 
  -2   5   2        0.57        0.63      0.47 o 
  -1   5   2        7.93        6.50      0.43 o 
   0   5   2        0.29        0.52      0.22 o 
   1   5   2       14.92       15.58      0.58 o 
   2   5   2        3.67        4.42      0.50 o 
   3   5   2        3.22        2.13      0.71 o 
   4   5   2       11.60        9.05      1.30 o 
   5   5   2        4.43        3.63      1.07 o 
  -5   6   2       11.90       10.63      1.46 o 
  -4   6   2        0.10       -0.01      0.64 o 
  -3   6   2      106.16      102.07      3.13 o 
  -2   6   2      456.09      436.24      6.70 o 
  -1   6   2        0.06        0.30      0.25 o 
   0   6   2       23.71       21.38      1.39 o 
   1   6   2       14.13       13.63      0.97 o 
   2   6   2       50.83       52.81      2.21 o 
   3   6   2       16.67       14.46      1.46 o 
   4   6   2        1.72        1.74      0.88 o 
  -5   7   2       11.73        9.25      1.52 o 
  -4   7   2        6.13        3.54      1.01 o 
  -3   7   2       44.95       40.10      2.12 o 
  -2   7   2        0.57        0.21      0.59 o 
  -1   7   2      146.33      160.21      2.16 o 
   0   7   2       37.62       41.68      1.43 o 
   1   7   2        5.64        5.86      0.65 o 
   2   7   2      101.23      109.67      3.39 o 
   3   7   2        0.13       -0.09      0.65 o 
   4   7   2        0.28        0.49      0.81 o 
  -4   8   2       18.85       22.43      1.93 o 
  -3   8   2        6.04        3.73      1.03 o 
  -2   8   2        1.06        1.08      0.68 o 
  -1   8   2       40.88       40.46      1.81 o 
   0   8   2       27.87       31.10      2.64 o 
   1   8   2        1.56        2.54      0.89 o 
   2   8   2       10.60       11.65      1.46 o 
   3   8   2        5.21        4.57      1.20 o 
  -2   9   2        2.88        1.30      0.86 o 
  -1   9   2        1.38        1.85      0.94 o 
   1   9   2        7.52        9.38      1.43 o 
  -1  -9   3        7.93        5.61      1.13 o 
   0  -9   3        0.67        0.98      0.83 o 
   1  -9   3        0.30        0.68      0.73 o 
   2  -9   3        3.43        2.38      0.98 o 
  -3  -8   3        8.53        7.90      1.27 o 
  -2  -8   3        3.99        5.32      0.73 o 
  -1  -8   3        0.39        1.08      0.66 o 
   0  -8   3        1.09        0.59      0.62 o 
   1  -8   3        5.16        5.17      1.02 o 
   2  -8   3        0.00       -0.46      0.40 o 
   3  -8   3        1.81        0.98      0.54 o 
   4  -8   3        5.13        5.23      0.91 o 
  -4  -7   3       12.45       11.28      1.48 o 
  -3  -7   3        0.10       -0.16      0.41 o 
  -2  -7   3        0.19        0.24      0.38 o 
  -1  -7   3        1.80        1.71      0.50 o 
   0  -7   3       13.05       13.05      1.20 o 
   1  -7   3        2.25        2.46      0.48 o 
   2  -7   3       19.57       17.85      1.00 o 
   3  -7   3       29.13       30.43      1.32 o 
   4  -7   3        4.76        6.65      0.89 o 
   5  -7   3       17.86       21.27      2.21 o 
  -5  -6   3        0.02       -0.26      0.73 o 
  -4  -6   3       30.81       28.81      1.91 o 
  -3  -6   3       41.25       37.75      1.34 o 
  -2  -6   3       23.16       22.95      1.73 o 
  -1  -6   3       17.67       20.12      0.89 o 
   0  -6   3        0.83        1.14      0.56 o 
   1  -6   3        0.05        0.03      0.28 o 
   2  -6   3       52.20       54.62      1.47 o 
   3  -6   3       54.18       49.43      1.53 o 
   4  -6   3        0.51        0.58      0.45 o 
   5  -6   3        5.98        4.09      1.08 o 
  -5  -5   3        8.35       10.68      1.39 o 
  -4  -5   3       19.03       20.26      1.07 o 
  -3  -5   3      149.11      148.08      2.50 o 
  -2  -5   3       42.71       45.94      1.50 o 
  -1  -5   3       15.53       15.49      0.80 o 
   0  -5   3        1.74        2.99      0.28 o 
   1  -5   3        0.54        0.90      0.28 o 
   2  -5   3       32.67       31.10      1.05 o 
   3  -5   3       20.43       20.04      0.98 o 
   4  -5   3       45.73       44.18      1.51 o 
   5  -5   3        3.29        3.60      0.99 o 
   6  -5   3        2.75        0.98      0.98 o 
  -6  -4   3       36.83       31.27      2.14 o 
  -4  -4   3       24.05       24.92      1.50 o 
  -3  -4   3       39.40       41.83      1.72 o 
  -2  -4   3       10.90       12.03      0.93 o 
  -1  -4   3       25.11       35.63      1.41 o 
   0  -4   3       55.06       57.06      1.75 o 
   1  -4   3       69.28       64.51      1.25 o 
   2  -4   3       85.34       86.49      1.69 o 
   3  -4   3        0.05        0.11      0.71 o 
   4  -4   3       92.62       96.99      2.08 o 
   5  -4   3       55.18       63.17      2.70 o 
   6  -4   3        3.41        3.03      1.02 o 
  -5  -3   3        0.37        0.02      0.52 o 
  -4  -3   3        2.01        1.66      0.56 o 
  -3  -3   3        0.65        0.32      0.35 o 
  -2  -3   3       58.34       68.38      1.91 o 
  -1  -3   3      286.57      293.87      4.25 o 
   0  -3   3        2.26        3.35      0.34 o 
   1  -3   3        7.00        8.34      0.47 o 
   2  -3   3        9.65        9.04      0.52 o 
   3  -3   3       23.71       21.55      0.85 o 
   4  -3   3       33.64       34.89      1.31 o 
   5  -3   3       14.53       13.93      1.39 o 
   6  -3   3        3.99        4.96      1.16 o 
  -5  -2   3       28.53       27.63      1.63 o 
  -4  -2   3        0.55        0.36      0.41 o 
  -3  -2   3        0.98        2.05      0.49 o 
  -2  -2   3       17.72       23.00      1.04 o 
  -1  -2   3        1.85        2.21      0.39 o 
   0  -2   3        0.08       -0.09      0.13 o 
   1  -2   3        0.00        0.17      0.15 o 
   2  -2   3        0.03       -0.06      0.18 o 
   3  -2   3       39.11       36.04      0.68 o 
   4  -2   3       19.52       17.22      1.26 o 
   5  -2   3       39.51       42.42      2.11 o 
   6  -2   3        0.06        0.12      0.66 o 
  -6  -1   3       51.71       52.17      2.37 o 
  -5  -1   3       37.95       39.53      1.92 o 
  -4  -1   3       56.13       55.26      2.00 o 
  -3  -1   3      122.44      124.22      1.65 o 
  -2  -1   3      490.49      520.46      3.98 o 
  -1  -1   3      128.26      128.63      1.77 o 
   0  -1   3       93.11       85.64      1.46 o 
   1  -1   3       11.09       10.66      0.42 o 
   2  -1   3      153.74      151.30      1.36 o 
   3  -1   3        2.63        2.37      0.24 o 
   4  -1   3        5.48        6.87      1.01 o 
   5  -1   3      212.71      219.08      4.69 o 
   6  -1   3       34.61       36.14      2.14 o 
  -6   0   3        1.78        1.05      0.71 o 
  -5   0   3       66.99       70.01      2.46 o 
  -4   0   3        0.36       -0.18      0.25 o 
  -3   0   3       51.21       49.66      1.43 o 
  -2   0   3       15.37       14.81      1.11 o 
  -1   0   3      405.94      369.53      2.99 o 
   0   0   3       33.25       28.03      0.58 o 
   1   0   3       20.85       21.18      0.40 o 
   2   0   3       70.39       74.33      0.85 o 
   3   0   3      145.79      163.77      5.55 o 
   4   0   3        8.57        8.83      0.64 o 
   5   0   3        9.21       11.61      0.79 o 
   6   0   3      161.64      161.94      4.26 o 
  -5   1   3       48.86       52.81      1.96 o 
  -4   1   3       63.40       64.25      2.00 o 
  -3   1   3       41.01       40.36      1.45 o 
  -2   1   3       62.84       55.64      1.50 o 
  -1   1   3      317.36      317.49      3.96 o 
   1   1   3        0.60        0.08      0.19 o 
   2   1   3       37.28       42.40      0.96 o 
   3   1   3       24.17       25.27      1.52 o 
   4   1   3        2.19        1.36      0.37 o 
   5   1   3        0.50        0.28      0.50 o 
   6   1   3        1.64        1.57      0.56 o 
  -6   2   3       67.44       64.78      2.44 o 
  -5   2   3       31.28       33.98      1.72 o 
  -4   2   3        6.03        7.50      0.88 o 
  -3   2   3      305.14      292.21      4.58 o 
  -2   2   3       10.57        9.59      0.75 o 
  -1   2   3      591.78      541.33      6.23 o 
   0   2   3      296.29      294.00      2.83 o 
   1   2   3        1.23        1.01      0.52 o 
   2   2   3       27.64       31.82      0.90 o 
   3   2   3       63.28       57.91      1.31 o 
   4   2   3        0.02        0.15      0.29 o 
   5   2   3        5.11        3.94      0.59 o 
   6   2   3       42.74       43.13      2.33 o 
  -6   3   3        5.61        4.86      1.02 o 
  -5   3   3        2.86        4.38      0.91 o 
  -4   3   3        1.81        2.71      0.73 o 
  -3   3   3       15.51       13.04      1.06 o 
  -2   3   3        0.04        0.27      0.32 o 
  -1   3   3       64.02       65.45      1.80 o 
   0   3   3       15.85       13.68      0.78 o 
   1   3   3      196.47      184.95      2.31 o 
   2   3   3      143.72      152.60      2.15 o 
   3   3   3       21.66       20.13      0.86 o 
   4   3   3       85.99       77.41      1.85 o 
   5   3   3        1.11        1.15      0.67 o 
   6   3   3        1.64        0.68      0.80 o 
  -6   4   3       22.61       26.43      1.91 o 
  -5   4   3        0.80        0.48      0.67 o 
  -4   4   3        0.18        0.36      0.57 o 
  -3   4   3       56.75       56.19      2.11 o 
  -2   4   3       37.39       33.23      1.56 o 
  -1   4   3       19.24       16.46      1.06 o 
   0   4   3      148.45      157.52      2.73 o 
   1   4   3      146.28      151.25      2.21 o 
   2   4   3        0.00        0.16      0.26 o 
   3   4   3       20.25       19.20      0.91 o 
   4   4   3       30.71       25.84      1.67 o 
   5   4   3       16.20       13.47      1.48 o 
  -6   5   3       13.96       11.44      1.53 o 
  -5   5   3        8.41        7.24      1.23 o 
  -4   5   3        3.66        3.79      0.93 o 
  -3   5   3      361.90      347.98      5.97 o 
  -2   5   3        4.96        6.13      0.88 o 
  -1   5   3       80.21       83.62      2.45 o 
   0   5   3        0.13        0.29      0.29 o 
   1   5   3      392.28      413.72      4.35 o 
   2   5   3        4.61        4.56      0.54 o 
   3   5   3        0.26       -0.21      0.31 o 
   4   5   3        0.04        0.70      0.72 o 
   5   5   3        4.88        5.25      1.17 o 
  -5   6   3        4.29        6.25      1.28 o 
  -4   6   3        0.44       -0.08      0.68 o 
  -3   6   3        0.72        1.46      0.68 o 
  -2   6   3      487.71      458.75      7.00 o 
  -1   6   3       41.06       41.33      1.88 o 
   0   6   3       28.67       28.02      0.86 o 
   1   6   3        7.29        7.33      0.72 o 
   2   6   3       15.71       15.96      0.92 o 
   3   6   3        0.03       -0.01      0.58 o 
   4   6   3        0.34        0.36      0.73 o 
  -4   7   3        2.27        1.26      0.89 o 
  -3   7   3       16.21       13.89      1.46 o 
  -2   7   3        2.94        2.27      0.74 o 
  -1   7   3        9.94        8.88      1.15 o 
   0   7   3        0.42        0.87      0.54 o 
   1   7   3        4.72        6.04      1.25 o 
   2   7   3        7.33        6.75      1.19 o 
   3   7   3        0.74       -0.78      0.61 o 
  -3   8   3       73.13       62.06      2.73 o 
  -2   8   3      120.61      114.29      3.56 o 
  -1   8   3      106.50      119.21      3.63 o 
   0   8   3        0.33        0.72      0.54 o 
   1   8   3        0.10       -0.31      0.67 o 
   2   8   3        5.73        5.56      1.26 o 
  -1   9   3       63.42       77.72      3.14 o 
  -1  -9   4        1.29        0.84      0.80 o 
   0  -9   4        0.24        0.94      0.82 o 
   1  -9   4        1.34        0.74      0.83 o 
   2  -9   4       21.75       20.68      1.93 o 
  -3  -8   4        0.06       -0.18      0.71 o 
  -2  -8   4        4.62        5.87      1.11 o 
  -1  -8   4       20.02       20.86      1.69 o 
   0  -8   4        0.13        1.01      0.63 o 
   1  -8   4       21.05       19.71      1.68 o 
   2  -8   4        0.35        1.39      0.85 o 
   3  -8   4        0.84        0.75      0.55 o 
  -4  -7   4       16.09       15.33      1.66 o 
  -3  -7   4        4.03        3.06      1.31 o 
  -2  -7   4        0.04        0.29      0.41 o 
  -1  -7   4        1.33        0.88      0.60 o 
   0  -7   4        1.87        1.39      0.62 o 
   1  -7   4        0.06       -0.04      0.50 o 
   2  -7   4       39.30       40.06      1.37 o 
   3  -7   4        1.80        1.07      0.55 o 
   4  -7   4        0.50        1.82      0.64 o 
  -4  -6   4        4.16        4.15      1.26 o 
  -3  -6   4        8.85        9.87      1.20 o 
  -2  -6   4       16.90       16.31      0.90 o 
  -1  -6   4        4.09        3.77      0.64 o 
   0  -6   4        4.99        3.22      0.72 o 
   1  -6   4        0.83        0.65      0.32 o 
   2  -6   4       56.62       56.78      2.76 o 
   3  -6   4      156.56      157.03      2.79 o 
   4  -6   4       16.49       15.49      1.06 o 
   5  -6   4        1.57        1.88      0.66 o 
  -5  -5   4        3.00        3.45      1.01 o 
  -4  -5   4       10.64       11.39      1.19 o 
  -3  -5   4        0.17       -0.11      0.47 o 
  -2  -5   4        1.04        1.07      0.51 o 
  -1  -5   4        6.36        9.05      0.91 o 
   0  -5   4       19.98       22.82      0.62 o 
   1  -5   4       12.21       13.11      0.68 o 
   2  -5   4       28.63       30.34      1.06 o 
   3  -5   4      166.60      174.68      2.79 o 
   4  -5   4      148.88      156.43      2.81 o 
   5  -5   4       39.21       39.80      2.26 o 
  -5  -4   4        5.33        6.10      1.04 o 
  -4  -4   4        3.19        3.83      0.80 o 
  -3  -4   4        8.43        8.93      0.95 o 
  -2  -4   4        0.83        0.38      0.38 o 
  -1  -4   4        0.02        0.34      0.35 o 
   0  -4   4        9.46       10.17      0.49 o 
   1  -4   4       23.51       22.32      0.78 o 
   2  -4   4       88.15       91.46      1.72 o 
   3  -4   4       30.98       29.19      1.33 o 
   4  -4   4       40.36       40.11      1.37 o 
   5  -4   4       23.70       28.83      1.90 o 
   6  -4   4        1.67        0.80      0.81 o 
  -5  -3   4        0.60        0.59      0.63 o 
  -4  -3   4        9.93        9.28      1.01 o 
  -3  -3   4        6.94        5.63      0.73 o 
  -2  -3   4        0.40       -0.23      0.28 o 
  -1  -3   4       48.35       53.44      1.68 o 
   0  -3   4       87.03       81.15      2.40 o 
   1  -3   4        1.57        1.27      0.26 o 
   2  -3   4       59.55       62.23      1.31 o 
   3  -3   4       60.86       57.22      2.82 o 
   4  -3   4      270.94      270.99      3.46 o 
   5  -3   4       52.58       61.81      2.64 o 
   6  -3   4        2.65        3.75      1.06 o 
  -6  -2   4        4.62        2.71      0.90 o 
  -5  -2   4        2.32        1.22      0.69 o 
  -4  -2   4        3.24        5.64      0.83 o 
  -3  -2   4       78.15       89.38      2.40 o 
  -2  -2   4       42.63       53.24      1.70 o 
  -1  -2   4        1.18        1.34      0.19 o 
   0  -2   4       14.90       15.23      0.63 o 
   1  -2   4     1343.07     1372.47      9.42 o 
   2  -2   4        2.12        3.03      0.75 o 
   3  -2   4       10.42        8.41      0.55 o 
   4  -2   4       69.38       66.07      2.37 o 
   5  -2   4      209.50      212.89      4.80 o 
   6  -2   4       12.91        9.59      1.36 o 
  -6  -1   4       11.32       14.19      1.48 o 
  -5  -1   4       10.27       11.60      1.23 o 
  -4  -1   4        2.56        3.05      0.69 o 
  -3  -1   4       16.75       17.65      0.64 o 
  -2  -1   4      516.16      545.48      4.28 o 
  -1  -1   4      101.10      106.31      1.67 o 
   0  -1   4       13.15       11.74      0.46 o 
   1  -1   4       29.30       30.18      0.71 o 
   2  -1   4      206.88      221.90      1.84 o 
   3  -1   4       44.16       39.46      0.75 o 
   4  -1   4        9.31       12.11      1.11 o 
   5  -1   4       35.96       36.14      1.93 o 
   6  -1   4        2.19        2.58      0.90 o 
  -6   0   4       24.57       22.54      1.66 o 
  -5   0   4       18.98       22.46      1.53 o 
  -4   0   4       21.57       16.83      0.79 o 
  -3   0   4        9.73       11.88      1.22 o 
  -2   0   4      479.99      488.26      4.10 o 
  -1   0   4      408.15      402.02      3.37 o 
   0   0   4      189.07      188.61      1.94 o 
   1   0   4      166.11      153.08      1.37 o 
   2   0   4        4.78        5.32      0.42 o 
   3   0   4        2.30        1.45      0.32 o 
   4   0   4        7.53       10.13      0.67 o 
   5   0   4       45.59       50.73      2.23 o 
   6   0   4        1.82        1.43      0.74 o 
  -6   1   4       26.02       20.54      1.58 o 
  -5   1   4       63.30       62.40      2.15 o 
  -4   1   4      176.58      179.68      3.49 o 
  -3   1   4       55.90       62.78      1.84 o 
  -2   1   4       22.20       21.57      0.98 o 
  -1   1   4      118.04      129.46      2.38 o 
   0   1   4        4.80        4.41      0.42 o 
   1   1   4        0.96        0.51      0.14 o 
   2   1   4      283.44      283.20      3.01 o 
   3   1   4       76.82       67.70      3.40 o 
   4   1   4       19.66       17.08      1.75 o 
   5   1   4       82.10       80.71      1.89 o 
   6   1   4       19.69       21.48      1.71 o 
  -5   2   4        9.42       11.08      1.10 o 
  -4   2   4        9.00        7.50      0.91 o 
  -3   2   4       24.88       27.09      1.37 o 
  -2   2   4        0.08       -0.39      0.26 o 
  -1   2   4      184.49      191.35      3.31 o 
   0   2   4       40.69       35.22      1.28 o 
   1   2   4       17.02       16.27      0.40 o 
   2   2   4       51.47       46.85      1.16 o 
   3   2   4      161.53      157.55      2.36 o 
   4   2   4        6.19        7.80      0.67 o 
   5   2   4       26.12       20.78      1.07 o 
   6   2   4       28.41       20.30      1.73 o 
  -6   3   4       33.88       33.04      1.95 o 
  -5   3   4        5.69        7.32      1.07 o 
  -4   3   4      337.24      351.18      5.90 o 
  -3   3   4       84.11       78.75      2.42 o 
  -2   3   4        3.01        2.90      0.60 o 
  -1   3   4       96.26      110.11      2.60 o 
   0   3   4      289.00      291.44      3.19 o 
   1   3   4       27.43       28.33      0.94 o 
   2   3   4        3.42        2.99      0.41 o 
   3   3   4       18.95       19.42      1.03 o 
   4   3   4        7.60        7.00      0.68 o 
   5   3   4        0.55        0.88      0.49 o 
  -6   4   4        1.68        0.46      0.87 o 
  -5   4   4        0.40        0.02      0.68 o 
  -4   4   4       22.68       21.96      1.57 o 
  -3   4   4      438.51      436.58      6.75 o 
  -2   4   4      167.55      150.19      3.35 o 
  -1   4   4        8.53        5.91      0.79 o 
   0   4   4      168.70      177.16      2.53 o 
   1   4   4        1.36        0.60      0.30 o 
   2   4   4        1.94        1.83      0.39 o 
   3   4   4       24.11       21.99      1.39 o 
   4   4   4       11.78        9.73      0.80 o 
   5   4   4       12.80       10.30      1.39 o 
  -5   5   4        0.78        1.18      0.82 o 
  -4   5   4        0.20       -0.18      0.59 o 
  -3   5   4       48.46       50.58      2.22 o 
  -2   5   4       14.58       12.86      1.16 o 
  -1   5   4        0.20        0.16      0.48 o 
   0   5   4       35.24       41.73      1.29 o 
   1   5   4       18.42       19.55      0.94 o 
   2   5   4       11.59       11.54      1.11 o 
   3   5   4        0.06        0.43      0.39 o 
   4   5   4       20.47       18.05      1.63 o 
   5   5   4        0.01       -0.07      0.81 o 
  -5   6   4        3.15        3.88      1.16 o 
  -4   6   4        0.08        0.26      0.71 o 
  -3   6   4       23.26       24.03      1.67 o 
  -2   6   4       74.51       72.01      2.60 o 
  -1   6   4       16.89       17.86      1.44 o 
   0   6   4        4.72        5.53      0.66 o 
   1   6   4       21.91       24.03      1.12 o 
   2   6   4        1.45        0.84      0.45 o 
   3   6   4        1.66        1.97      0.84 o 
   4   6   4        0.95        1.07      0.86 o 
  -4   7   4       20.37       15.81      1.66 o 
  -3   7   4      139.72      124.32      3.73 o 
  -2   7   4       75.44       78.74      2.91 o 
  -1   7   4       18.88       21.78      1.66 o 
   0   7   4       45.50       43.12      1.56 o 
   1   7   4       30.03       28.84      1.95 o 
   2   7   4        0.58        1.14      0.83 o 
   3   7   4        0.14        0.14      0.76 o 
  -3   8   4       12.19       10.94      1.45 o 
  -2   8   4       51.77       51.35      2.54 o 
  -1   8   4       55.39       64.05      2.78 o 
   0   8   4        5.74        5.35      0.78 o 
   1   8   4        2.05        0.89      0.58 o 
   2   8   4        0.03        0.54      0.88 o 
   0  -9   5        5.09        6.68      1.28 o 
   1  -9   5       79.31       89.68      3.51 o 
  -2  -8   5        0.64        0.26      0.69 o 
  -1  -8   5        0.00       -0.20      0.60 o 
   0  -8   5        0.05        0.25      0.63 o 
   1  -8   5       22.24       22.09      1.80 o 
   2  -8   5      117.76      120.19      3.86 o 
   3  -8   5       10.61        9.71      1.48 o 
  -3  -7   5       28.89       26.14      2.02 o 
  -2  -7   5       29.56       31.04      1.75 o 
  -1  -7   5       19.46       20.48      1.58 o 
   0  -7   5       14.54       15.43      1.40 o 
   1  -7   5        0.16       -0.52      0.46 o 
   2  -7   5      148.05      147.83      2.60 o 
   3  -7   5       63.50       62.94      1.88 o 
   4  -7   5        0.00        0.16      0.50 o 
  -4  -6   5        0.06       -0.34      0.46 o 
  -3  -6   5       10.12        9.48      1.17 o 
  -2  -6   5        8.19        8.46      1.07 o 
  -1  -6   5        8.89        8.01      0.67 o 
   0  -6   5       70.76       69.77      2.47 o 
   1  -6   5       15.02       15.46      1.32 o 
   2  -6   5        6.36        5.60      1.43 o 
   3  -6   5        1.51        0.44      0.42 o 
   4  -6   5       11.43       11.78      0.96 o 
   5  -6   5       42.69       51.36      2.56 o 
  -5  -5   5        4.83        2.70      0.97 o 
  -4  -5   5        1.03        1.19      0.68 o 
  -3  -5   5       18.92       23.25      1.53 o 
  -2  -5   5        0.13       -0.01      0.41 o 
  -1  -5   5        2.19        1.79      0.61 o 
   0  -5   5        8.41        9.05      0.96 o 
   1  -5   5        1.47        2.24      0.39 o 
   2  -5   5      142.32      142.46      2.35 o 
   3  -5   5       99.98       96.36      4.48 o 
   4  -5   5        0.19        0.03      0.41 o 
   5  -5   5       51.33       57.30      1.88 o 
  -5  -4   5        5.30        4.53      1.00 o 
  -4  -4   5        4.02        4.92      0.91 o 
  -3  -4   5        6.77        6.65      0.91 o 
  -2  -4   5       15.75       15.59      1.14 o 
  -1  -4   5       26.32       23.04      1.31 o 
   0  -4   5      192.50      197.14      2.32 o 
   1  -4   5       96.69      103.35      1.73 o 
   2  -4   5       32.91       31.82      1.03 o 
   3  -4   5      325.94      324.40      3.85 o 
   4  -4   5       77.38       77.17      1.87 o 
   5  -4   5       10.19        8.07      1.25 o 
   6  -4   5        1.91        3.43      1.07 o 
  -6  -3   5        0.98        1.20      0.91 o 
  -5  -3   5        0.01       -0.26      0.60 o 
  -4  -3   5       28.29       29.41      1.68 o 
  -3  -3   5       39.27       39.08      1.73 o 
  -2  -3   5       25.19       24.95      1.32 o 
  -1  -3   5       17.10       13.22      0.49 o 
   0  -3   5      265.16      294.19      4.69 o 
   1  -3   5        1.69        1.39      0.30 o 
   2  -3   5      145.10      150.04      2.40 o 
   3  -3   5        0.58        0.71      0.31 o 
   4  -3   5      410.87      432.95      4.68 o 
   5  -3   5       22.74       24.66      1.77 o 
   6  -3   5        0.01       -0.48      0.70 o 
  -6  -2   5       28.70       33.69      2.15 o 
  -5  -2   5        8.42        5.73      1.05 o 
  -4  -2   5       11.72       13.76      1.23 o 
  -3  -2   5      109.00      121.21      3.02 o 
  -2  -2   5      199.74      189.82      3.62 o 
  -1  -2   5        1.15        1.33      0.23 o 
   0  -2   5        7.83        8.91      0.85 o 
   1  -2   5      204.73      234.95      2.54 o 
   2  -2   5        3.58        4.76      0.42 o 
   3  -2   5        0.07        0.13      0.24 o 
   4  -2   5       94.23       98.27      3.00 o 
   5  -2   5        7.76       10.04      1.23 o 
   6  -2   5        0.01        1.14      0.79 o 
  -6  -1   5       41.79       46.19      2.43 o 
  -5  -1   5       65.39       68.33      2.70 o 
  -4  -1   5        6.86        5.19      0.87 o 
  -3  -1   5       78.65       83.11      2.43 o 
  -2  -1   5       23.62       25.59      0.95 o 
  -1  -1   5       73.60       76.88      2.37 o 
   0  -1   5      469.42      469.97      3.93 o 
   1  -1   5        9.34        9.73      0.57 o 
   2  -1   5       52.76       56.30      0.88 o 
   3  -1   5       31.35       30.45      0.75 o 
   4  -1   5       99.78       97.95      2.91 o 
   5  -1   5       15.96       12.03      1.31 o 
   6  -1   5        2.18        1.65      0.88 o 
  -6   0   5        0.25        0.25      0.69 o 
  -5   0   5        4.04        3.98      0.92 o 
  -4   0   5        0.04        0.71      0.51 o 
  -3   0   5       44.61       50.23      1.17 o 
  -2   0   5        1.65        1.06      0.27 o 
  -1   0   5       98.58       91.04      1.40 o 
   0   0   5      213.41      236.03      2.42 o 
   1   0   5      749.43      762.09      8.02 o 
   2   0   5      288.36      280.35      2.22 o 
   3   0   5        1.86        1.40      0.33 o 
   4   0   5       11.39       11.57      0.72 o 
   5   0   5       19.32       18.17      1.48 o 
   6   0   5       10.43       11.99      1.42 o 
  -6   1   5        7.61        4.37      0.94 o 
  -5   1   5       79.25       73.18      2.67 o 
  -4   1   5       44.06       39.18      1.68 o 
  -3   1   5        2.44        2.38      0.53 o 
  -2   1   5       90.09       95.03      2.23 o 
  -1   1   5      217.00      226.56      2.50 o 
   0   1   5       24.57       26.07      0.72 o 
   1   1   5        0.08        0.42      0.15 o 
   2   1   5       34.87       41.48      1.10 o 
   3   1   5       73.17       68.00      1.51 o 
   4   1   5        3.83        3.03      0.49 o 
   5   1   5       26.61       24.79      1.14 o 
   6   1   5        1.01        1.71      0.88 o 
  -5   2   5      123.39      130.42      3.38 o 
  -4   2   5      122.47      121.36      3.11 o 
  -3   2   5      163.27      156.02      3.31 o 
  -2   2   5       60.89       62.63      1.96 o 
  -1   2   5       14.07       15.64      1.01 o 
   0   2   5      148.25      147.94      2.98 o 
   1   2   5       59.76       58.38      0.86 o 
   2   2   5        0.01        0.02      0.31 o 
   3   2   5        4.75        4.02      1.07 o 
   4   2   5        0.75        0.83      0.38 o 
   5   2   5        0.02        0.30      0.43 o 
   6   2   5        2.30        1.98      0.61 o 
  -6   3   5       14.71       12.22      1.39 o 
  -5   3   5        2.14        1.77      0.77 o 
  -4   3   5      243.65      251.47      4.95 o 
  -3   3   5        3.22        3.67      0.73 o 
  -2   3   5        6.37        8.00      0.89 o 
  -1   3   5       54.54       54.10      1.93 o 
   0   3   5       21.87       21.64      1.23 o 
   1   3   5        0.91        0.68      0.30 o 
   2   3   5        1.01        1.60      0.45 o 
   3   3   5        1.23        1.14      0.42 o 
   4   3   5       29.52       29.03      1.22 o 
   5   3   5        1.93        0.78      0.52 o 
  -5   4   5        5.11        3.75      1.03 o 
  -4   4   5       13.37       15.06      1.39 o 
  -3   4   5        2.69        3.72      0.83 o 
  -2   4   5       16.51       16.93      1.29 o 
  -1   4   5        1.72        3.76      0.77 o 
   0   4   5       12.60       13.56      0.80 o 
   1   4   5        0.03        0.28      0.30 o 
   2   4   5        1.27        2.52      0.47 o 
   3   4   5        4.19        4.41      0.62 o 
   4   4   5       10.80        8.92      0.83 o 
   5   4   5       10.90        9.42      1.38 o 
  -5   5   5       18.91       20.05      1.80 o 
  -4   5   5      112.61      109.18      3.49 o 
  -3   5   5       97.18       94.70      3.03 o 
  -2   5   5       41.55       39.75      1.97 o 
  -1   5   5        0.02        0.06      0.49 o 
   0   5   5        1.50        2.20      0.50 o 
   1   5   5        4.33        3.85      1.06 o 
   2   5   5       12.72       13.63      2.04 o 
   3   5   5        4.71        4.34      0.66 o 
   4   5   5        2.65        2.67      0.97 o 
  -4   6   5        0.88        0.79      0.77 o 
  -3   6   5       61.06       59.77      2.53 o 
  -2   6   5       33.54       32.53      1.92 o 
  -1   6   5        6.11        5.16      0.98 o 
   0   6   5       14.14       15.49      0.99 o 
   1   6   5        8.04        6.63      0.74 o 
   2   6   5        1.29        1.30      0.62 o 
   3   6   5        5.97        7.59      0.87 o 
  -4   7   5        2.67        1.66      0.89 o 
  -3   7   5        2.49        2.40      0.99 o 
  -2   7   5        4.03        7.05      1.21 o 
  -1   7   5        9.27        9.89      1.31 o 
   0   7   5        1.78        0.53      0.65 o 
   1   7   5        0.09       -0.51      0.45 o 
   2   7   5        3.98        2.47      0.67 o 
   3   7   5       10.53        9.92      1.53 o 
  -2   8   5        0.92        0.71      0.88 o 
  -1   8   5        7.06        7.60      1.32 o 
   0   8   5        0.02       -0.91      0.71 o 
   1   8   5        0.14       -0.34      0.59 o 
  -2  -8   6        1.20        0.39      0.79 o 
  -1  -8   6        1.71        1.07      0.76 o 
   0  -8   6       33.29       28.83      2.00 o 
   1  -8   6      103.49      108.28      3.67 o 
   2  -8   6        4.47        5.88      1.18 o 
   3  -8   6        1.57        1.33      0.88 o 
  -3  -7   6        6.45        5.48      0.78 o 
  -2  -7   6       13.59       13.01      1.39 o 
  -1  -7   6        5.62        7.07      1.14 o 
   0  -7   6       48.07       47.92      2.32 o 
   1  -7   6      168.45      169.72      4.34 o 
   2  -7   6        4.66        4.00      0.99 o 
   3  -7   6        0.64       -0.09      0.45 o 
   4  -7   6        0.40        0.20      0.53 o 
  -4  -6   6        4.84        5.56      1.15 o 
  -3  -6   6        1.48        2.16      0.80 o 
  -2  -6   6       18.91       21.74      1.62 o 
  -1  -6   6        9.57        9.82      1.13 o 
   0  -6   6       13.64       16.02      1.38 o 
   1  -6   6       11.75       12.14      1.25 o 
   2  -6   6      156.78      160.44      6.32 o 
   3  -6   6       48.87       49.62      1.61 o 
   4  -6   6        9.17        8.80      0.88 o 
  -5  -5   6        0.71        2.01      0.96 o 
  -4  -5   6       52.36       43.26      2.22 o 
  -3  -5   6       17.74       14.92      1.38 o 
  -2  -5   6       17.59       18.99      1.40 o 
  -1  -5   6      280.32      302.25      5.43 o 
   0  -5   6        2.43        2.57      0.66 o 
   1  -5   6       32.99       34.86      1.11 o 
   2  -5   6       35.31       32.75      1.68 o 
   3  -5   6       87.19       86.81      3.81 o 
   4  -5   6        5.59        4.00      0.66 o 
   5  -5   6        3.18        2.21      0.87 o 
  -5  -4   6        7.78        4.72      1.11 o 
  -4  -4   6       14.25       15.66      1.46 o 
  -3  -4   6       73.23       64.21      2.42 o 
  -2  -4   6        0.20        0.19      0.43 o 
  -1  -4   6        7.52        6.51      0.85 o 
   0  -4   6      198.14      206.96      4.01 o 
   1  -4   6       12.82       14.96      1.13 o 
   2  -4   6        1.20        1.78      0.40 o 
   3  -4   6       30.99       30.85      1.14 o 
   4  -4   6       61.59       70.69      1.80 o 
   5  -4   6       24.57       26.89      1.95 o 
  -5  -3   6        2.73        2.67      0.91 o 
  -4  -3   6        0.39        0.32      0.57 o 
  -3  -3   6       56.53       53.36      2.11 o 
  -2  -3   6        1.43        1.28      0.48 o 
  -1  -3   6       46.02       49.36      1.82 o 
   0  -3   6        3.58        3.64      0.42 o 
   1  -3   6       32.53       32.04      0.96 o 
   2  -3   6        2.19        2.59      0.40 o 
   3  -3   6       62.22       65.55      1.53 o 
   4  -3   6       32.53       32.60      1.85 o 
   5  -3   6       27.66       26.12      1.83 o 
   6  -3   6        0.23        0.59      0.80 o 
  -6  -2   6        2.93        1.23      0.97 o 
  -5  -2   6       19.99       16.11      1.56 o 
  -4  -2   6       15.51       14.14      1.32 o 
  -3  -2   6       13.39        8.46      0.97 o 
  -2  -2   6        7.32        8.63      0.86 o 
  -1  -2   6        0.26        0.25      0.21 o 
   0  -2   6       90.99       93.08      2.39 o 
   1  -2   6      182.07      198.59      2.42 o 
   2  -2   6       49.60       47.03      1.53 o 
   3  -2   6       77.26       80.01      1.59 o 
   4  -2   6        1.25        2.52      0.76 o 
   5  -2   6        0.60        0.14      0.61 o 
   6  -2   6        0.61       -0.20      0.71 o 
  -6  -1   6        7.61        9.03      1.44 o 
  -5  -1   6        9.03        8.87      1.23 o 
  -4  -1   6        0.02        0.02      0.51 o 
  -3  -1   6       20.27       22.35      1.38 o 
  -2  -1   6       27.52       30.91      0.86 o 
  -1  -1   6        1.06        0.96      0.31 o 
   0  -1   6      193.55      200.65      2.34 o 
   1  -1   6        0.03        0.56      0.22 o 
   2  -1   6        0.26        0.16      0.22 o 
   3  -1   6      227.96      215.00      2.72 o 
   4  -1   6      221.69      225.14      4.78 o 
   5  -1   6        0.01        0.66      0.63 o 
   6  -1   6        6.76        6.73      1.27 o 
  -6   0   6       49.95       48.50      2.51 o 
  -5   0   6      109.30      108.22      3.47 o 
  -4   0   6        4.98        4.55      0.88 o 
  -3   0   6        1.91        2.36      0.95 o 
  -2   0   6       70.22       72.26      1.40 o 
  -1   0   6        1.35        1.89      0.51 o 
   0   0   6       56.68       55.79      1.13 o 
   1   0   6       75.09       79.28      1.90 o 
   2   0   6       25.95       23.52      1.53 o 
   3   0   6       40.80       39.37      1.17 o 
   4   0   6        2.19        1.59      0.42 o 
   5   0   6       12.74       11.81      1.31 o 
   6   0   6        4.00        1.77      0.93 o 
  -6   1   6       17.23       13.48      1.46 o 
  -5   1   6       64.19       58.11      2.48 o 
  -4   1   6       56.95       56.88      1.61 o 
  -3   1   6       17.25       15.97      0.83 o 
  -2   1   6        0.13        0.20      0.24 o 
  -1   1   6       62.67       62.70      1.28 o 
   0   1   6      190.57      200.65      2.35 o 
   1   1   6        6.42        5.87      0.40 o 
   2   1   6      138.26      127.42      2.09 o 
   3   1   6       57.69       54.23      1.43 o 
   4   1   6        0.00       -0.42      0.30 o 
   5   1   6        4.67        3.63      0.87 o 
  -6   2   6        0.06       -0.18      0.59 o 
  -4   2   6        4.72        6.15      0.91 o 
  -3   2   6        2.11        2.03      0.62 o 
  -2   2   6       10.66       10.35      0.96 o 
  -1   2   6      145.54      153.27      2.20 o 
   0   2   6       98.08       94.54      1.54 o 
   1   2   6        7.81        7.04      0.58 o 
   2   2   6       27.04       26.86      1.03 o 
   3   2   6       65.70       69.07      2.51 o 
   4   2   6        2.34        1.26      0.74 o 
   5   2   6        5.06        5.06      1.56 o 
  -5   3   6       14.88       11.52      1.34 o 
  -4   3   6       49.21       49.25      2.16 o 
  -3   3   6       14.54       13.37      1.26 o 
  -2   3   6        9.99        9.26      1.04 o 
  -1   3   6        7.06        6.32      0.85 o 
   0   3   6        1.00        1.70      0.57 o 
   1   3   6        3.21        3.10      0.48 o 
   2   3   6        0.24        0.53      0.35 o 
   3   3   6        3.60        4.21      0.72 o 
   4   3   6        8.67        9.08      0.98 o 
   5   3   6        6.08        6.17      0.82 o 
  -5   4   6       21.78       16.83      1.58 o 
  -4   4   6       10.10       10.29      1.24 o 
  -3   4   6       39.25       34.52      1.90 o 
  -2   4   6       24.43       23.85      1.60 o 
  -1   4   6       43.34       37.65      1.85 o 
   0   4   6        2.50        2.73      0.70 o 
   1   4   6        1.84        1.59      0.45 o 
   2   4   6        2.78        2.89      0.53 o 
   3   4   6       67.18       69.02      1.86 o 
   4   4   6       13.28       13.73      1.02 o 
  -5   5   6        7.93        6.16      1.26 o 
  -4   5   6       33.08       29.11      1.93 o 
  -3   5   6        0.00       -0.13      0.60 o 
  -2   5   6        0.01        0.16      0.61 o 
  -1   5   6       16.60       19.44      1.53 o 
   0   5   6       10.04        9.28      1.11 o 
   1   5   6        8.06        7.78      0.77 o 
   2   5   6        8.29        7.72      0.79 o 
   3   5   6      109.92      118.62      2.59 o 
   4   5   6        6.41        7.10      0.88 o 
  -4   6   6        1.29        1.20      0.88 o 
  -3   6   6        0.90        1.95      0.92 o 
  -2   6   6        0.13       -0.24      0.58 o 
  -1   6   6        4.37        6.17      1.10 o 
   0   6   6        4.93        3.97      0.96 o 
   1   6   6        0.99        2.47      0.92 o 
   2   6   6        3.77        4.15      0.74 o 
   3   6   6        0.06       -0.35      0.77 o 
  -3   7   6        1.72        2.66      1.05 o 
  -2   7   6        0.01        0.11      0.74 o 
  -1   7   6        5.73        4.76      1.10 o 
   0   7   6        1.32        1.25      0.80 o 
   1   7   6        0.52        0.94      0.57 o 
   2   7   6        4.71        6.01      0.90 o 
  -1  -8   7        2.19        0.22      0.81 o 
   0  -8   7       55.97       54.81      2.75 o 
   1  -8   7        0.42        0.31      0.71 o 
   2  -8   7       22.63       23.07      1.97 o 
  -3  -7   7        4.66        7.83      1.28 o 
  -2  -7   7       23.93       22.99      1.81 o 
  -1  -7   7       25.70       27.06      1.88 o 
   0  -7   7        0.74        0.80      0.67 o 
   1  -7   7       42.22       44.04      2.29 o 
   2  -7   7       15.11       14.60      1.52 o 
   3  -7   7        0.00       -0.60      0.54 o 
  -4  -6   7        3.59        5.77      1.19 o 
  -3  -6   7       16.39       16.37      1.57 o 
  -2  -6   7       11.30       11.36      1.31 o 
  -1  -6   7        9.33        7.09      1.07 o 
   0  -6   7      166.53      175.50      4.32 o 
   1  -6   7       34.46       34.91      1.94 o 
   2  -6   7       30.71       30.47      1.59 o 
   3  -6   7        9.72        8.17      0.82 o 
   4  -6   7        0.00        0.35      0.50 o 
  -4  -5   7       19.72       17.37      1.62 o 
  -3  -5   7        8.92        8.25      1.18 o 
  -2  -5   7        0.59        0.53      0.52 o 
  -1  -5   7       65.92       70.08      2.55 o 
   0  -5   7      115.88      121.21      3.29 o 
   1  -5   7       18.77       19.06      0.90 o 
   2  -5   7        2.24        2.95      0.50 o 
   3  -5   7       10.20       10.60      0.83 o 
   4  -5   7        0.06        0.63      0.48 o 
   5  -5   7        0.79       -0.27      0.70 o 
  -5  -4   7        0.43        0.75      0.92 o 
  -4  -4   7        6.26        3.41      0.96 o 
  -3  -4   7        1.39        1.71      0.70 o 
  -2  -4   7       48.04       50.55      2.15 o 
  -1  -4   7        4.94        4.11      0.79 o 
   0  -4   7       18.80       17.32      1.28 o 
   1  -4   7       21.30       20.14      0.88 o 
   2  -4   7        4.67        5.10      0.90 o 
   3  -4   7        2.72        1.68      0.44 o 
   4  -4   7        0.36       -0.12      0.57 o 
   5  -4   7        1.22        0.13      0.77 o 
  -5  -3   7       12.99        9.97      1.43 o 
  -4  -3   7       66.57       60.17      2.56 o 
  -3  -3   7        0.39        0.48      0.52 o 
  -2  -3   7       46.22       44.37      1.93 o 
  -1  -3   7      305.69      316.27      5.31 o 
   0  -3   7       18.41       15.05      0.71 o 
   1  -3   7        1.22        0.59      0.30 o 
   2  -3   7        6.45        5.18      0.60 o 
   3  -3   7        2.14        1.66      0.41 o 
   4  -3   7        8.48        7.75      1.13 o 
   5  -3   7        1.55        0.93      0.76 o 
  -5  -2   7        1.97        1.99      0.95 o 
  -4  -2   7        0.75        0.67      0.58 o 
  -3  -2   7       25.48       24.65      1.56 o 
  -2  -2   7       11.73       10.58      1.00 o 
  -1  -2   7       67.79       66.78      2.13 o 
   0  -2   7       62.24       63.73      1.33 o 
   1  -2   7       19.61       18.03      0.77 o 
   2  -2   7        0.23       -0.10      0.25 o 
   3  -2   7      172.95      163.51      3.90 o 
   4  -2   7       10.26        8.40      1.13 o 
   5  -2   7        3.29        4.60      1.08 o 
  -5  -1   7        1.53        1.86      0.90 o 
  -4  -1   7        3.58        4.28      0.96 o 
  -3  -1   7        0.11        0.05      0.43 o 
  -2  -1   7       12.67       11.38      0.64 o 
  -1  -1   7       30.77       31.52      0.93 o 
   0  -1   7       52.46       52.98      1.21 o 
   1  -1   7       65.96       67.64      1.38 o 
   2  -1   7        6.74        7.55      0.89 o 
   3  -1   7        0.01        0.21      0.51 o 
   4  -1   7      105.24      109.86      3.40 o 
   5  -1   7        9.21       11.69      1.37 o 
  -5   0   7       14.63       10.91      1.37 o 
  -4   0   7       29.53       33.30      1.92 o 
  -3   0   7        5.20        3.12      0.73 o 
  -2   0   7       80.89       85.44      1.63 o 
  -1   0   7        1.75        0.81      0.28 o 
   0   0   7       88.67       85.09      1.52 o 
   1   0   7       91.27       86.26      1.51 o 
   2   0   7       13.49       12.81      1.12 o 
   3   0   7       49.86       50.60      1.42 o 
   4   0   7       29.88       27.18      1.73 o 
   5   0   7       14.83       15.86      1.55 o 
  -5   1   7        5.70        5.40      1.06 o 
  -4   1   7       10.24       10.45      1.22 o 
  -3   1   7        1.13        1.19      0.40 o 
  -2   1   7        0.00        0.34      0.29 o 
  -1   1   7       25.75       25.78      0.90 o 
   0   1   7       20.86       23.02      0.82 o 
   1   1   7        0.22        0.05      0.41 o 
   2   1   7      189.83      186.54      2.77 o 
   3   1   7      154.48      151.83      2.55 o 
   4   1   7       26.34       24.46      1.15 o 
   5   1   7       23.41       32.01      2.02 o 
  -5   2   7       26.19       25.15      1.75 o 
  -4   2   7        0.04        0.50      0.44 o 
  -3   2   7        0.04        0.04      0.34 o 
  -2   2   7        1.32        1.08      0.51 o 
  -1   2   7        7.70        8.03      0.60 o 
   0   2   7       11.55       11.42      0.63 o 
   1   2   7       66.36       64.25      2.21 o 
   2   2   7      126.07      133.09      2.42 o 
   3   2   7        0.61        1.78      0.49 o 
   4   2   7        1.91        1.76      0.61 o 
   5   2   7       15.48       17.68      1.14 o 
  -5   3   7        0.91        1.12      0.80 o 
  -4   3   7        1.89        2.75      0.86 o 
  -3   3   7       12.24       15.03      1.37 o 
  -2   3   7       22.07       22.42      1.50 o 
  -1   3   7       16.79       18.30      1.34 o 
   0   3   7       25.11       24.01      1.49 o 
   1   3   7        0.95        0.59      0.53 o 
   2   3   7      547.68      560.12      6.51 o 
   3   3   7       19.97       24.07      2.10 o 
   4   3   7        0.09       -0.02      0.44 o 
  -5   4   7        7.49        9.52      1.39 o 
  -4   4   7        2.01        1.75      0.81 o 
  -3   4   7        0.85        0.50      0.65 o 
  -2   4   7       25.06       27.41      1.73 o 
  -1   4   7       78.20       68.82      2.56 o 
   0   4   7        2.62        2.36      0.76 o 
   1   4   7       50.36       52.02      1.62 o 
   2   4   7        0.56        0.68      0.47 o 
   3   4   7       63.06       64.25      1.91 o 
   4   4   7       10.61        9.68      0.96 o 
  -4   5   7        4.36        4.97      1.13 o 
  -3   5   7       17.97       20.63      1.79 o 
  -2   5   7        4.27        3.09      0.90 o 
  -1   5   7        1.72        1.11      0.67 o 
   0   5   7        0.84        0.61      0.64 o 
   1   5   7        0.53        0.14      0.45 o 
   2   5   7        5.58        6.07      0.79 o 
   3   5   7        2.33        2.91      0.70 o 
  -3   6   7        0.12       -1.03      0.76 o 
  -2   6   7       52.00       50.60      2.53 o 
  -1   6   7       16.41       14.34      1.49 o 
   0   6   7       18.18       22.05      1.78 o 
   1   6   7        0.86        0.83      0.54 o 
   2   6   7        0.32        1.20      0.58 o 
  -2   7   7        1.15        1.22      0.90 o 
  -1   7   7        0.10        0.34      0.83 o 
   0   7   7        9.59        9.47      1.41 o 
   1   7   7       21.81       24.54      1.45 o 
   0  -8   8        0.97        1.02      0.92 o 
  -2  -7   8       11.69       10.77      1.44 o 
  -1  -7   8        0.71        0.00      0.71 o 
   0  -7   8       25.91       22.89      1.84 o 
   1  -7   8        0.02        0.25      0.69 o 
   2  -7   8        0.42        0.04      0.65 o 
   3  -7   8        4.06        4.99      1.14 o 
  -3  -6   8        0.88        1.07      0.83 o 
  -2  -6   8        1.34        1.61      0.78 o 
  -1  -6   8       10.85       10.60      1.30 o 
   0  -6   8        8.29        7.88      1.22 o 
   1  -6   8       11.80       11.58      1.33 o 
   2  -6   8       29.44       28.90      1.87 o 
   3  -6   8        7.63        5.44      0.75 o 
  -4  -5   8        1.90       -0.23      0.78 o 
  -3  -5   8        0.38        0.14      0.70 o 
  -2  -5   8        1.22        0.52      0.64 o 
  -1  -5   8        7.86        6.96      1.07 o 
   0  -5   8        0.63        1.19      0.63 o 
   1  -5   8        0.14        0.85      0.60 o 
   2  -5   8        0.81        0.88      0.66 o 
   3  -5   8        6.43        4.69      0.66 o 
   4  -5   8        1.73        1.48      0.82 o 
  -4  -4   8        0.03       -0.04      0.73 o 
  -3  -4   8        1.44        2.03      0.74 o 
  -2  -4   8       45.64       48.05      2.19 o 
  -1  -4   8      121.89      127.00      3.47 o 
   0  -4   8       59.14       61.31      2.32 o 
   1  -4   8        0.14       -0.23      0.29 o 
   2  -4   8       89.83       82.66      1.88 o 
   3  -4   8        0.44        1.09      0.46 o 
   4  -4   8        0.24        1.35      0.78 o 
  -5  -3   8        0.91        0.68      0.85 o 
  -4  -3   8        4.67        4.36      1.03 o 
  -3  -3   8        3.57        2.80      0.79 o 
  -2  -3   8       13.95       14.58      1.30 o 
  -1  -3   8      245.86      246.46      4.78 o 
   0  -3   8        0.43        0.30      0.31 o 
   1  -3   8        6.10        6.24      0.84 o 
   2  -3   8        6.52        5.72      1.54 o 
   3  -3   8       72.34       68.52      2.57 o 
   4  -3   8       16.83       13.70      1.48 o 
   5  -3   8        0.21        1.03      0.80 o 
  -5  -2   8        0.83        0.66      0.87 o 
  -4  -2   8        0.54        0.40      0.68 o 
  -3  -2   8        2.45        1.52      0.68 o 
  -2  -2   8       73.99       74.03      2.50 o 
  -1  -2   8      168.91      185.31      3.93 o 
   0  -2   8      194.72      208.10      2.72 o 
   1  -2   8        3.23        2.89      0.44 o 
   2  -2   8        3.44        3.26      0.46 o 
   3  -2   8       33.34       28.13      1.70 o 
   4  -2   8       16.96       16.19      1.50 o 
   5  -2   8        2.04        3.50      1.03 o 
  -5  -1   8       44.26       51.30      2.69 o 
  -4  -1   8        4.36        4.87      1.04 o 
  -3  -1   8       57.81       63.99      2.47 o 
  -2  -1   8      181.59      171.84      3.85 o 
  -1  -1   8       55.12       51.79      1.75 o 
   0  -1   8       36.56       40.66      1.15 o 
   1  -1   8       90.84       86.05      1.68 o 
   2  -1   8        0.77        0.72      0.56 o 
   3  -1   8       14.88       15.41      1.36 o 
   4  -1   8        6.60        6.02      1.10 o 
   5  -1   8        1.86        0.79      0.70 o 
  -5   0   8        0.06        0.54      0.79 o 
  -4   0   8        6.98        7.76      1.17 o 
  -3   0   8        1.54        1.36      0.63 o 
  -2   0   8        9.45        9.25      1.28 o 
  -1   0   8        9.85        8.85      0.63 o 
   0   0   8       39.15       39.23      1.39 o 
   1   0   8       44.55       38.88      1.74 o 
   2   0   8       57.19       57.08      2.21 o 
   3   0   8      103.48       98.22      3.13 o 
   4   0   8       11.36        9.21      1.22 o 
   5   0   8        1.27        2.26      0.89 o 
  -5   1   8       14.19       13.79      1.54 o 
  -4   1   8        7.36        7.41      1.17 o 
  -3   1   8       60.25       61.17      1.62 o 
  -2   1   8        1.45        1.86      0.44 o 
  -1   1   8        7.67        7.54      0.88 o 
   0   1   8       73.46       70.78      1.51 o 
   1   1   8      368.27      357.10      5.85 o 
   2   1   8       79.67       83.37      2.77 o 
   3   1   8        1.42        1.15      0.46 o 
   4   1   8       26.78       24.91      4.08 o 
   5   1   8       19.41       21.43      1.86 o 
  -5   2   8       10.35        8.69      1.21 o 
  -4   2   8        0.84        0.22      0.44 o 
  -3   2   8       21.97       23.36      1.14 o 
  -2   2   8       71.85       67.08      1.66 o 
  -1   2   8       43.75       43.76      1.32 o 
   0   2   8       15.59       13.32      1.19 o 
   1   2   8      331.59      316.17      5.55 o 
   2   2   8        1.11       -0.21      0.52 o 
   3   2   8       48.79       48.97      1.62 o 
   4   2   8        0.00        0.51      0.50 o 
  -5   3   8       13.24       12.81      1.42 o 
  -4   3   8        4.03        4.09      0.71 o 
  -3   3   8        0.00       -0.05      0.41 o 
  -2   3   8       12.30       11.17      0.84 o 
  -1   3   8        1.12        2.09      0.46 o 
   0   3   8        1.78        1.65      0.66 o 
   1   3   8       69.91       77.37      2.73 o 
   2   3   8      105.18      111.78      2.44 o 
   3   3   8       22.89       22.86      1.88 o 
   4   3   8        4.55        5.87      0.82 o 
  -4   4   8        9.35        7.64      1.29 o 
  -3   4   8        6.13        4.22      1.04 o 
  -2   4   8        1.62        2.37      0.86 o 
  -1   4   8        7.30        7.63      1.13 o 
   0   4   8       11.02       11.16      1.27 o 
   1   4   8       32.77       37.18      2.03 o 
   2   4   8       71.20       79.32      2.17 o 
   3   4   8       25.83       27.88      1.39 o 
  -4   5   8        0.01        1.06      0.91 o 
  -3   5   8       11.80        9.30      1.39 o 
  -2   5   8       44.96       47.52      2.44 o 
  -1   5   8       12.85       11.90      1.38 o 
   0   5   8        0.17       -0.16      0.71 o 
   1   5   8       85.88       90.32      3.27 o 
   2   5   8      127.65      133.02      3.29 o 
   3   5   8       47.61       54.49      1.97 o 
  -3   6   8       13.23       13.77      1.69 o 
  -2   6   8        3.74        2.32      0.95 o 
  -1   6   8       23.80       21.24      1.82 o 
   0   6   8       56.05       59.03      2.79 o 
   1   6   8        4.36        5.12      1.17 o 
   2   6   8        3.76        4.26      0.86 o 
  -1  -7   9        1.89        1.99      0.95 o 
   0  -7   9        0.90        1.29      0.88 o 
   1  -7   9        7.07        6.64      1.30 o 
  -2  -6   9       14.36       16.87      1.67 o 
  -1  -6   9        1.95        2.79      0.93 o 
   0  -6   9        0.57       -0.41      0.61 o 
   1  -6   9        6.82        6.78      1.15 o 
   2  -6   9        0.71        1.32      0.76 o 
   3  -6   9        0.24        0.08      0.50 o 
  -3  -5   9        0.59        1.98      0.88 o 
  -2  -5   9       26.46       36.64      2.13 o 
  -1  -5   9       35.39       32.57      1.95 o 
   0  -5   9       17.32       21.30      1.64 o 
   1  -5   9       49.23       46.17      2.25 o 
   2  -5   9        4.55        3.62      0.63 o 
   3  -5   9       14.20       11.10      0.93 o 
  -4  -4   9        0.08       -0.07      0.79 o 
  -3  -4   9        0.02       -0.02      0.62 o 
  -2  -4   9       83.11       93.29      3.17 o 
  -1  -4   9       59.58       68.49      2.66 o 
   0  -4   9       16.36       15.14      1.38 o 
   1  -4   9        1.97        1.92      0.46 o 
   2  -4   9      111.42      101.54      2.17 o 
   3  -4   9        0.93        0.50      0.65 o 
   4  -4   9        0.14        0.49      0.72 o 
  -4  -3   9       16.72       15.57      1.62 o 
  -3  -3   9        0.12        0.17      0.58 o 
  -2  -3   9       66.53       69.79      2.67 o 
  -1  -3   9       23.90       26.95      1.66 o 
   0  -3   9       42.86       48.18      2.11 o 
   1  -3   9        2.41        0.64      0.48 o 
   2  -3   9        4.05        3.54      0.56 o 
   3  -3   9        5.73        5.42      1.03 o 
   4  -3   9        1.79        2.10      0.85 o 
  -4  -2   9        0.06        0.38      0.66 o 
  -3  -2   9        8.75        6.78      1.08 o 
  -2  -2   9      125.10      122.54      3.41 o 
  -1  -2   9       31.27       32.08      1.72 o 
   0  -2   9        0.66        0.09      0.57 o 
   1  -2   9       39.62       36.10      1.93 o 
   2  -2   9       37.88       28.02      1.66 o 
   3  -2   9       13.70        9.97      1.24 o 
   4  -2   9        0.40       -0.23      0.64 o 
  -5  -1   9        0.20        0.10      0.80 o 
  -4  -1   9        1.38        1.19      0.77 o 
  -3  -1   9        2.15        1.71      0.73 o 
  -2  -1   9       13.53       13.55      1.27 o 
  -1  -1   9      200.47      201.24      2.82 o 
   0  -1   9      244.19      255.31      3.23 o 
   1  -1   9       20.69       23.22      1.49 o 
   2  -1   9        0.59        1.04      0.63 o 
   3  -1   9       29.20       25.22      1.73 o 
   4  -1   9        4.59        3.78      0.97 o 
  -5   0   9        0.38        1.53      0.96 o 
  -4   0   9       18.38       17.69      1.68 o 
  -3   0   9        6.25        7.02      1.11 o 
  -2   0   9      132.65      130.66      2.29 o 
  -1   0   9       35.30       38.24      2.51 o 
   0   0   9      354.44      353.62      5.09 o 
   1   0   9       97.76      103.34      2.97 o 
   2   0   9        1.03        0.33      0.49 o 
   3   0   9        2.19        2.07      0.77 o 
   4   0   9        8.93        7.50      1.21 o 
  -5   1   9        2.39        2.48      0.99 o 
  -4   1   9        4.09        3.48      1.02 o 
  -3   1   9      177.00      176.24      4.37 o 
  -2   1   9       22.61       29.96      1.16 o 
  -1   1   9       10.82        9.93      0.72 o 
   0   1   9        1.14        1.16      0.60 o 
   1   1   9       30.54       25.95      1.62 o 
   2   1   9       11.85       13.29      1.32 o 
   3   1   9       11.12        9.64      1.21 o 
   4   1   9        0.12        1.11      0.77 o 
  -4   2   9        0.80        0.68      0.72 o 
  -3   2   9        1.85        1.40      0.54 o 
  -2   2   9        1.61        1.41      0.48 o 
  -1   2   9        0.02        0.39      0.39 o 
   0   2   9       25.53       25.67      1.60 o 
   1   2   9       18.44       17.86      1.45 o 
   2   2   9       82.06       81.40      2.91 o 
   3   2   9        0.08        0.09      0.47 o 
   4   2   9       18.90       21.86      1.32 o 
  -4   3   9       34.41       30.77      1.42 o 
  -3   3   9       85.79       92.77      3.16 o 
  -2   3   9       13.66       12.35      1.05 o 
  -1   3   9       11.55        9.59      1.22 o 
   0   3   9        0.04        0.21      0.59 o 
   1   3   9       52.48       50.28      2.32 o 
   2   3   9       61.40       65.14      2.77 o 
   3   3   9        3.32        2.24      1.16 o 
  -4   4   9       14.83       21.57      1.32 o 
  -3   4   9        2.07        2.20      0.85 o 
  -2   4   9       27.52       25.78      1.85 o 
  -1   4   9       50.52       50.68      2.47 o 
   0   4   9       43.42       48.31      2.41 o 
   1   4   9       82.62       88.39      3.24 o 
   2   4   9        1.06        1.20      0.76 o 
   3   4   9        0.09        0.29      0.57 o 
  -3   5   9        0.38       -0.08      0.81 o 
  -2   5   9        5.54        4.35      1.15 o 
  -1   5   9        5.42        3.16      1.07 o 
   0   5   9        3.03        3.41      1.05 o 
   1   5   9       43.07       45.95      2.53 o 
   2   5   9       11.26       11.19      1.52 o 
  -1   6   9        0.03       -0.45      0.72 o 
   0   6   9       14.33        9.72      1.52 o 
  -1  -6  10        8.63        8.22      1.35 o 
   0  -6  10       13.72       17.18      1.73 o 
   1  -6  10       15.44       11.93      1.45 o 
   2  -6  10       10.73        9.14      1.36 o 
  -2  -5  10       73.90       80.77      3.22 o 
  -1  -5  10       10.39       10.27      1.36 o 
   0  -5  10        0.03        0.78      0.72 o 
   1  -5  10       12.12       11.84      1.39 o 
   2  -5  10        0.76        0.31      0.67 o 
   3  -5  10        1.41        2.84      1.02 o 
  -3  -4  10       16.72       16.55      1.68 o 
  -2  -4  10        3.24        3.45      0.94 o 
  -1  -4  10       10.99        8.87      1.25 o 
   0  -4  10        0.99        1.37      0.75 o 
   1  -4  10        0.00        1.23      0.68 o 
   2  -4  10        8.30        7.24      0.77 o 
   3  -4  10        0.21        0.89      0.81 o 
  -3  -3  10        0.14        0.58      0.70 o 
  -2  -3  10       33.03       39.39      2.14 o 
  -1  -3  10      112.24      116.86      3.47 o 
   0  -3  10       31.17       31.96      1.86 o 
   1  -3  10       23.95       17.80      0.98 o 
   2  -3  10        1.49        2.65      0.82 o 
   3  -3  10        7.94        4.17      1.03 o 
   4  -3  10        8.97       12.11      1.54 o 
  -4  -2  10        3.05        2.76      0.99 o 
  -3  -2  10        6.50        4.97      1.06 o 
  -2  -2  10       31.64       33.30      1.93 o 
  -1  -2  10      168.62      181.10      4.24 o 
   0  -2  10       52.42       53.39      1.57 o 
   1  -2  10        9.88        8.24      1.06 o 
   2  -2  10       27.01       24.94      1.68 o 
   3  -2  10        0.63        1.01      0.73 o 
   4  -2  10        0.61        0.44      0.73 o 
  -4  -1  10       31.65       37.20      2.33 o 
  -3  -1  10       46.36       48.35      2.42 o 
  -2  -1  10       18.68       19.32      1.54 o 
  -1  -1  10       15.40       15.12      1.29 o 
   0  -1  10       11.86       13.52      0.85 o 
   1  -1  10        3.87        3.06      0.79 o 
   2  -1  10        2.45        3.56      0.89 o 
   3  -1  10        0.03        0.33      0.65 o 
   4  -1  10        0.01       -0.27      0.68 o 
  -4   0  10        5.45        4.23      1.13 o 
  -3   0  10       17.51       20.77      1.72 o 
  -2   0  10       62.88       59.07      2.43 o 
  -1   0  10        5.97        5.80      0.64 o 
   0   0  10        4.27        2.91      0.72 o 
   1   0  10       57.93       60.12      2.44 o 
   2   0  10        0.04        0.50      0.58 o 
   3   0  10        1.85        2.08      0.81 o 
   4   0  10        3.65        2.78      0.99 o 
  -4   1  10        4.77        3.88      1.13 o 
  -3   1  10        8.97        5.35      1.13 o 
  -2   1  10       17.60       17.81      1.65 o 
  -1   1  10        5.00        4.60      0.60 o 
   0   1  10       63.16       65.50      2.47 o 
   1   1  10        8.54       10.30      1.22 o 
   2   1  10        4.75        4.91      1.00 o 
   3   1  10        3.21        2.28      0.84 o 
  -4   2  10       61.66       72.40      3.11 o 
  -3   2  10        3.95        6.82      0.84 o 
  -2   2  10       57.82       57.76      1.73 o 
  -1   2  10       27.30       28.15      1.77 o 
   0   2  10       35.83       31.51      1.85 o 
   1   2  10       13.01       12.66      1.37 o 
   2   2  10        2.43        3.69      0.98 o 
   3   2  10        0.00       -0.24      0.65 o 
  -3   3  10       74.38       80.45      3.10 o 
  -2   3  10        1.45        1.25      0.82 o 
  -1   3  10        0.13        0.43      0.67 o 
   0   3  10        3.99        4.13      0.99 o 
   1   3  10        0.29        0.69      0.76 o 
   2   3  10        3.75        5.32      1.15 o 
   3   3  10        0.01        0.11      0.68 o 
  -3   4  10        0.92        0.67      0.59 o 
  -2   4  10        1.67        2.35      1.01 o 
  -1   4  10        0.80        1.05      0.82 o 
   0   4  10        0.00        0.57      0.72 o 
   1   4  10        7.51        9.00      1.33 o 
   2   4  10        0.22        0.30      0.78 o 
  -1   5  10        0.58        1.76      0.93 o 
   0   5  10        0.14        0.26      0.80 o 
  -1  -5  11        1.46       -0.46      0.80 o 
   0  -5  11        0.92        2.44      0.92 o 
   1  -5  11       18.43       18.60      1.76 o 
  -2  -4  11       30.11       29.77      2.10 o 
  -1  -4  11       29.35       32.21      2.12 o 
   0  -4  11        0.64        0.62      0.71 o 
   1  -4  11        0.73        0.10      0.70 o 
   2  -4  11        2.22        0.34      0.76 o 
  -3  -3  11        0.84        1.84      0.92 o 
  -2  -3  11       36.36       36.75      2.21 o 
  -1  -3  11       10.22       10.93      1.37 o 
   0  -3  11        0.24        1.52      0.76 o 
   2  -3  11        0.10       -0.76      0.63 o 
   3  -3  11        1.64        0.09      0.78 o 
  -3  -2  11        8.69        6.99      1.26 o 
  -2  -2  11        1.52        1.80      0.85 o 
  -1  -2  11        0.40        0.50      0.59 o 
   0  -2  11        0.48        1.22      0.74 o 
   1  -2  11       12.76       14.09      1.36 o 
   2  -2  11        8.02        9.99      1.30 o 
   3  -2  11        2.35        4.48      1.14 o 
  -3  -1  11        2.08        2.73      0.94 o 
  -2  -1  11        0.01        0.52      0.64 o 
  -1  -1  11        3.57        4.33      0.96 o 
   0  -1  11       25.54       23.75      1.64 o 
   1  -1  11        2.65        0.36      0.60 o 
   2  -1  11        0.64       -0.15      0.64 o 
   3  -1  11        4.82        8.42      1.34 o 
  -3   0  11        4.34        3.82      1.07 o 
  -2   0  11        5.05        4.38      1.02 o 
  -1   0  11        6.89        6.10      1.66 o 
   0   0  11        0.12       -0.10      0.54 o 
   1   0  11        0.01        0.72      0.67 o 
   2   0  11        0.83        0.49      0.63 o 
   3   0  11        0.78        2.07      0.88 o 
  -3   1  11       33.69       29.40      2.07 o 
  -2   1  11        0.27        0.71      0.72 o 
  -1   1  11        9.70       10.26      1.22 o 
   0   1  11        0.81        1.34      0.74 o 
   1   1  11        0.09       -0.02      0.59 o 
   2   1  11        2.16        2.06      0.89 o 
   3   1  11        8.33       15.39      1.68 o 
  -3   2  11        3.46        1.49      0.94 o 
  -2   2  11        0.52        0.52      0.74 o 
  -1   2  11        1.90        1.99      0.90 o 
   0   2  11       49.51       55.78      2.51 o 
   1   2  11        0.26        0.49      0.71 o 
   2   2  11        0.46        0.22      0.77 o 
  -2   3  11        0.24        1.33      0.93 o 
  -1   3  11        1.28        1.28      0.90 o 
   0   3  11        2.40        3.33      0.99 o 
   1   3  11       19.11       22.11      1.90 o 
  -1  -3  12        1.18        0.98      0.76 o 
   0  -3  12       10.83       15.18      1.58 o 
  -2  -2  12        0.45       -0.13      0.75 o 
  -1  -2  12        0.04        0.05      0.67 o 
   1  -2  12        0.17        1.27      0.79 o 
   2  -2  12        0.35        0.43      0.77 o 
  -2  -1  12        1.19        0.49      0.74 o 
  -1  -1  12        0.86        1.93      0.87 o 
   1  -1  12        0.45       -0.09      0.66 o 
   2  -1  12        2.91        4.99      1.13 o 
  -2   0  12        4.77        3.80      1.02 o 
   0   0  12       12.78       13.14      1.40 o 
   1   0  12        2.79        3.48      1.04 o 
  -1   1  12       31.07       33.98      2.06 o 
   0   1  12       10.64       12.62      1.45 o 
   1   1  12        9.44        9.53      1.37 o 
  -1   2  12        0.90        0.95      0.83 o 
   0   2  12        5.03        3.51      1.03 o 
                                                 
